# Supplementary material for: The effectiveness of physical activity in asthma management: An overview of systematic reviews
Source: PLoS One. 2025 Jul 3;20(7):e0325488. doi: 10.1371/journal.pone.0325488 (PMC12225870; doi:10.1371/journal.pone.0325488)
Supplement: S4 Data — (XLSX) [file pone.0325488.s004.xlsx]

## Sheet: Sheet1
Author	Outcomes	Intervention type	Ages	GRADE	N	n	Mean Difference	Lower	Upper	P值	Methodological quality	Data extractors	Date of data extraction
Ma,2024	AQLQ	AE	C	Low	12	647	0.7	0.14	1.26	≤0.05	Low	Shangyue Song and Wenrui Liu	March 2024
Wu, 2020	AQLQ	AE	M	Low	5	233	0.81	0.32	1.3	≤0.05	Critically low	Shangyue Song and Wenrui Liu	March 2024
Zhu,2022	AQLQ	AE	M	Low	9	192	0.52	0.37	0.67	≤0.05	Critically low	Shangyue Song and Wenrui Liu	February 2025
Burgess, 2011	AQLQ	BE	M	Moderate	5	447	0.35	0	0.7	≤0.05	Critically low	Shangyue Song and Wenrui Liu	March 2024
Freitas,2013	AQLQ	BE	A	Very Low	2	172	0.79	0.5	1.08	≤0.05	Critically low	Shangyue Song and Wenrui Liu	February 2025
Santino, 2020	AQLQ	BE	A	Moderate	4	974	0.42	0.17	0.68	≤0.05	High	Shangyue Song and Wenrui Liu	March 2024
Liu Fang,2021	AQLQ	PA	C	Low	10	794	1.28	0.6	1.95	≤0.05	Critically low	Shangyue Song and Wenrui Liu	February 2025
Liu, 2021	AQLQ	PA	C	Low	10	714	1.28	0.6	1.95	≤0.05	Moderate	Shangyue Song and Wenrui Liu	February 2025
Yang,2022	AQLQ	PA	C	Very Low	4	149	0.67	0.43	0.91	≤0.05	Moderate	Shangyue Song and Wenrui Liu	February 2025
Osadnik, 2022	AQLQ	PA	A	Very Low	2	442	0.87	-0.13	1.86	＞0.05	High	Shangyue Song and Wenrui Liu	March 2024
Feng, 2021	AQLQ	PA	A	Moderate	4	198	0.39	0.02	0.76	≤0.05	Moderate	Shangyue Song and Wenrui Liu	March 2024
Shi, 2022	AQLQ	PA	A	Low	7	590	-0.03	-0.61	0.54	＞0.05	Critically low	Shangyue Song and Wenrui Liu	March 2024
Jing,2023	AQLQ	PA	C	Very Low	5	298	1.38	0.26	2.5	≤0.05	Critically low	Shangyue Song and Wenrui Liu	February 2025
McLoughlin,2022	AQLQ	PA	A	Low	2	142	-0.65	-0.95	-0.35	≤0.05	Low	Shangyue Song and Wenrui Liu	February 2025
Zhu,2022	AQLQ	PA	M	moderate	9	534	0.41	0.32	0.51	≤0.05	Critically low	Shangyue Song and Wenrui Liu	February 2025
Yi,2021	AQLQ	IMT	M	Very Low	2	70	1.21	-2.11	4.52	＞0.05	Critically low	Shangyue Song and Wenrui Liu	February 2025
Anshu,2023	AQLQ	Yoga	A	Very Low	5	645	0.26	0.18	0.34	≤0.05	Critically low	Shangyue Song and Wenrui Liu	February 2025
Yang,2016	AQLQ	Yoga	M	Low	5	375	0.57	0.37	0.77	≤0.05	Moderate	Shangyue Song and Wenrui Liu	February 2025
Chen, 2022	PImax	IMT	M	Low	4	136	3.32	1.73	4.91	≤0.05	Critically low	Shangyue Song and Wenrui Liu	March 2024
Lista, 2022	PImax	IMT	M	Low	9	214	21.95	15.05	28.85	≤0.05	Low	Shangyue Song and Wenrui Liu	March 2024
Ram, 2003	PImax	IMT	A	Low	3	76	23.07	15.65	30.5	≤0.05	High	Shangyue Song and Wenrui Liu	March 2024
Silva, 2013	PImax	IMT	A	Low	4	84	13.34	4.7	21.98	≤0.05	High	Shangyue Song and Wenrui Liu	March 2024
Wang, 2022	PImax	IMT	M	Very Low	7	202	27.62	6.5	48.74	≤0.05	Critically low	Shangyue Song and Wenrui Liu	March 2024
Xiang,2024	PImax	IMT	C	Very Low	5	227	25.36	2.47	48.26	≤0.05	Critically low	Shangyue Song and Wenrui Liu	February 2025
You,2024	PImax	IMT	M	Very Low	6	183	26.21	1.71	50.72	≤0.05	Critically low	Shangyue Song and Wenrui Liu	February 2025
Eichenberger, 2013	Asthma symptom free day	PA	M	Very Low	2	109	8.9	8.18	9.61	≤0.05	Critically low	Shangyue Song and Wenrui Liu	March 2024
Feng, 2021	Asthma symptom free day	PA	A	Low	2	94	3.35	-0.21	6.9	＞0.05	Moderate	Shangyue Song and Wenrui Liu	March 2024
Shi, 2022	Asthma symptom free day	PA	A	Very Low	4	216	0.93	-0.39	2.25	＞0.05	Critically low	Shangyue Song and Wenrui Liu	March 2024
Anshu,2023	FEV1	Yoga	A	moderate	4	513	0.96	0.77	1.14	≤0.05	Critically low	Shangyue Song and Wenrui Liu	February 2025
Burgess, 2011	FEV1	BE	M	Moderate	6	416	-0.01	-0.15	0.14	＞0.05	Critically low	Shangyue Song and Wenrui Liu	March 2024
Cramer, 2014	FEV1	Yoga	M	Low	5	264	0.21	0.23	0.64	＞0.05	Low	Shangyue Song and Wenrui Liu	March 2024
Eichenberger, 2013	FEV1	PA	M	Moderate	11	432	0.09	0	0.17	＞0.05	Critically low	Shangyue Song and Wenrui Liu	March 2024
Feng, 2021	FEV1	PA	A	Low	5	242	0.1	-0.08	0.29	＞0.05	Moderate	Shangyue Song and Wenrui Liu	March 2024
Franciele,2024	FEV1	Aquatic exercise	M	Low	4	157	0.2	0.02	0.38	≤0.05	High	Shangyue Song and Wenrui Liu	February 2025
Holloway, 2009	FEV1	BE	M	Low	2	38	-0.19	-0.7	0.31	＞0.05	Low	Shangyue Song and Wenrui Liu	March 2024
Jing,2023	FEV1	PA	C	Very Low	6	292	3.17	-2.82	9.15	＞0.05	Critically low	Shangyue Song and Wenrui Liu	February 2025
Li, 2022	FEV1	PA	M	Very Low	14	1009	0.29	0.08	0.51	≤0.05	Critically low	Shangyue Song and Wenrui Liu	March 2024
Li, 2022	FEV1	AE	M	Very Low	8	657	0.41	0.11	0.71	≤0.05	Critically low	Shangyue Song and Wenrui Liu	March 2024
Ma,2024	FEV1	AE	C	Very Low	7	319	0.4	-0.29	1.09	＞0.05	Low	Shangyue Song and Wenrui Liu	February 2025
Ram, 2005	FEV1	PA	M	Low	5	129	0.01	-0.14	0.16	＞0.05	Low	Shangyue Song and Wenrui Liu	March 2024
Santino, 2020	FEV1	BE	A	Moderate	2	491	-0.02	-0.08	0.04	＞0.05	High	Shangyue Song and Wenrui Liu	March 2024
Shi, 2022	FEV1	PA	A	Very Low	10	796	0.24	-0.13	0.6	＞0.05	Critically low	Shangyue Song and Wenrui Liu	March 2024
Wu, 2020	FEV1	AE	M	Moderate	12	455	0.12	0.05	0.2	≤0.05	Critically low	Shangyue Song and Wenrui Liu	March 2024
Xiang,2024	FEV1	IMT	C	Low	4	213	4.96	2.6	7.32	≤0.05	Critically low	Shangyue Song and Wenrui Liu	February 2025
Yang,2016	FEV1	Yoga	M	Low	10	583	0.31	-0.08	0.7	＞0.05	Moderate	Shangyue Song and Wenrui Liu	February 2025
Yi,2021	FEV1	IMT	M	moderate	8	376	0.62	0.41	0.83	≤0.05	Critically low	Shangyue Song and Wenrui Liu	February 2025
Yin,2019	FEV1	PA	C	Low	4	311	-0.31	-0.53	-0.09	≤0.05	Critically low	Shangyue Song and Wenrui Liu	February 2025
Zhou, 2023	FEV1	PA	C	moderate	12	642	2.12	0.7	3.53	≤0.05	Critically low	Shangyue Song and Wenrui Liu	February 2025
Anshu,2023	FVC	Yoga	A	Low	4	381	0.35	0.14	0.55	≤0.05	Critically low	Shangyue Song and Wenrui Liu	February 2025
Chen, 2022	FVC	IMT	M	Very Low	3	83	2.09	-0.7	4.89	＞0.05	Critically low	Shangyue Song and Wenrui Liu	March 2024
Cramer, 2014	FVC	Yoga	M	Very Low	3	164	0.09	0.7	0.52	＞0.05	Low	Shangyue Song and Wenrui Liu	March 2024
Feng, 2021	FVC	PA	A	Low	3	163	0.23	0.08	0.38	≤0.05	Moderate	Shangyue Song and Wenrui Liu	March 2024
Franciele,2024	FVC	Aquatic exercise	M	Very Low	3	134	0.32	0.08	0.56	＞0.05	High	Shangyue Song and Wenrui Liu	February 2025
Holloway, 2009	FVC	BE	M	Low	2	38	0.16	-0.41	0.73	＞0.05	Low	Shangyue Song and Wenrui Liu	March 2024
Jing,2023	FVC	PA	C	Low	6	292	7.62	3.46	11.78	≤0.05	Critically low	Shangyue Song and Wenrui Liu	February 2025
Li, 2022	FVC	PA	M	Very Low	14	1009	0.4	0.15	0.66	≤0.05	Critically low	Shangyue Song and Wenrui Liu	March 2024
Li, 2022	FVC	AE	M	Very Low	8	657	0.44	0.07	0.81	≤0.05	Critically low	Shangyue Song and Wenrui Liu	March 2024
Lista, 2022	FVC	IMT	M	Low	5	112	0.39	-0.24	1.41	＞0.05	Low	Shangyue Song and Wenrui Liu	March 2024
Ma,2024	FVC	AE	C	Low	6	246	0.04	-0.23	0.31	＞0.05	Low	Shangyue Song and Wenrui Liu	February 2025
Ram, 2003	FVC	IMT	A	Very Low	2	48	1.14	0.51	1.77	＞0.05	High	Shangyue Song and Wenrui Liu	March 2024
Ram, 2005	FVC	PA	M	Low	4	93	0.09	-0.12	0.3	≤0.05	Low	Shangyue Song and Wenrui Liu	March 2024
Shi, 2022	FVC	PA	A	Low	8	717	-0.02	-0.7	0.65	＞0.05	Critically low	Shangyue Song and Wenrui Liu	March 2024
Silva, 2013	FVC	IMT	A	Very Low	1	18	0.54	-0.32	1.4	＞0.05	High	Shangyue Song and Wenrui Liu	March 2024
Wang, 2022	FVC	IMT	M	Very Low	3	85	0.21	0.03	0.4	≤0.05	Critically low	Shangyue Song and Wenrui Liu	March 2024
Wu, 2020	FVC	AE	M	Low	10	373	0.18	0.09	0.27	≤0.05	Critically low	Shangyue Song and Wenrui Liu	March 2024
Xiang,2024	FVC	IMT	C	Very Low	4	213	3.9	1.86	5.93	≤0.05	Critically low	Shangyue Song and Wenrui Liu	February 2025
Yang,2016	FVC	Yoga	M	Low	6	376	0.67	0.2	1.14	≤0.05	Moderate	Shangyue Song and Wenrui Liu	February 2025
Yi,2021	FVC	IMT	M	moderate	8	376	0.9	0.68	1.11	≤0.05	Critically low	Shangyue Song and Wenrui Liu	February 2025
Yin,2019	FVC	PA	C	Low	4	311	0.44	-0.61	1.49	＞0.05	Critically low	Shangyue Song and Wenrui Liu	February 2025
Zhou, 2023	FVC	PA	C	Low	11	628	2.78	1.26	4.31	≤0.05	Critically low	Shangyue Song and Wenrui Liu	February 2025
Burgess, 2011	PEF	BE	M	Low	2	109	16.66	-25.92	59.23	＞0.05	Critically low	Shangyue Song and Wenrui Liu	March 2024
Eichenberger, 2013	PEF	PA	M	Very Low	6	283	0.45	-0.16	1.07	＞0.05	Critically low	Shangyue Song and Wenrui Liu	March 2024
Feng, 2021	PEF	PA	A	Low	2	112	0.39	0.21	0.57	≤0.05	Moderate	Shangyue Song and Wenrui Liu	March 2024
Jing,2023	PEF	PA	C	Very Low	2	134	0.44	-6.71	7.58	＞0.05	Critically low	Shangyue Song and Wenrui Liu	February 2025
Li, 2022	PEF	PA	M	Very Low	10	740	0.69	0.11	1.28	≤0.05	Critically low	Shangyue Song and Wenrui Liu	March 2024
Li, 2022	PEF	AE	M	Very Low	6	479	1.27	0.3	2.24	≤0.05	Critically low	Shangyue Song and Wenrui Liu	March 2024
Lista, 2022	PEF	IMT	M	Low	4	82	-4.54	-26.74	17.67	＞0.05	Low	Shangyue Song and Wenrui Liu	March 2024
Ma,2024	PEF	AE	C	Very Low	4	187	1.02	-0.28	2.32	＞0.05	Low	Shangyue Song and Wenrui Liu	February 2025
Wu, 2020	PEF	AE	M	Very Low	6	113	0.66	0.24	1.09	≤0.05	Critically low	Shangyue Song and Wenrui Liu	March 2024
Xiang,2024	PEF	IMT	C	Very Low	2	156	56.45	-33.1	145.99	≤0.05	Critically low	Shangyue Song and Wenrui Liu	February 2025
Yi,2021	PEF	IMT	M	Low	5	184	0.32	0.01	0.62	≤0.05	Critically low	Shangyue Song and Wenrui Liu	February 2025
Yin,2019	PEF	PA	C	moderate	7	641	1.5	0.9	2.1	≤0.05	Critically low	Shangyue Song and Wenrui Liu	February 2025
You,2024	PEF	IMT	M	Very Low	2	68	98.47	71.76	125.19	≤0.05	Critically low	Shangyue Song and Wenrui Liu	February 2025
Zhou, 2023	PEF	PA	C	Low	7	469	1.84	-2.83	6.51	≤0.05	Critically low	Shangyue Song and Wenrui Liu	February 2025
Feng, 2021	6MWD	PA	A	Low	3	94	34.09	2.51	65.66	≤0.05	Moderate	Shangyue Song and Wenrui Liu	March 2024
Liu Fang,2021	6MWD	PA	C	Low	4	166	71.59	54.25	88.93	≤0.05	Critically low	Shangyue Song and Wenrui Liu	February 2025
Liu, 2021	6MWD	PA	C	Very Low	5	256	110.65	31.95	189.34	≤0.05	Moderate	Shangyue Song and Wenrui Liu	February 2025
Osadnik, 2022	6MWD	PA	A	Moderate	5	529	79.79	66.47	93.11	≤0.05	High	Shangyue Song and Wenrui Liu	March 2024
Yi,2021	6MWD	IMT	M	Very Low	3	200	77.13	24.58	129.67	≤0.05	Critically low	Shangyue Song and Wenrui Liu	February 2025
Lista, 2022	6MWD	IMT	M	Very Low	2	79	1.73	-0.61	4.08	＞0.05	Moderate	Shangyue Song and Wenrui Liu	March 2024
Carson, 2013	VO2max	PA	M	Low	8	267	4.92	3.98	5.87	≤0.05	Moderate	Shangyue Song and Wenrui Liu	March 2024
Eichenberger, 2013	VO2max	PA	M	Low	7	238	4.06	3.02	5.1	≤0.05	Critically low	Shangyue Song and Wenrui Liu	March 2024
Feng, 2021	VO2max	PA	A	Low	3	141	4.45	3.32	5.58	≤0.05	Moderate	Shangyue Song and Wenrui Liu	March 2024
Ram, 2005	VO2max	PA	M	Low	7	175	5.43	4.24	6.61	≤0.05	Low	Shangyue Song and Wenrui Liu	March 2024
Ram,2000	VO2max	PA	M	Low	5	114	5.56	3.94	7.19	≤0.05	Moderate	Shangyue Song and Wenrui Liu	February 2025
Shi, 2022	VO2max	PA	A	Moderate	5	237	1.18	0.87	1.48	≤0.05	Critically low	Shangyue Song and Wenrui Liu	March 2024
Yang,2022	VO2max	PA	C	Very Low	4	149	5.86	2.53	9.19	≤0.05	Moderate	Shangyue Song and Wenrui Liu	February 2025
Anshu,2023	ACQ	Yoga	A	Very Low	3	166	0.16	0.15	0.48	＞0.05	Critically low	Shangyue Song and Wenrui Liu	February 2025
Feng, 2021	ACQ	PA	A	Moderate	5	215	-0.25	-0.51	0.02	≤0.05	Moderate	Shangyue Song and Wenrui Liu	March 2024
McLoughlin,2022	ACQ	PA	A	Low	3	88	0.56	0.1	1.01	≤0.05	Low	Shangyue Song and Wenrui Liu	February 2025
Osadnik, 2022	ACQ	PA	A	Low	2	93	-0.46	-0.76	-0.17	≤0.05	High	Shangyue Song and Wenrui Liu	March 2024
Santino, 2020	ACQ	BE	A	Low	1	115	-0.21	-2.92	2.5	＞0.05	High	Shangyue Song and Wenrui Liu	March 2024
